# Supplementary material for: Comparative Analysis of Hindgut Microbiota Variation in Protaetia brevitarsis Larvae across Diverse Farms
Source: Microorganisms. 2024 Feb 29;12(3):496. doi: 10.3390/microorganisms12030496 (PMC10972331; doi:10.3390/microorganisms12030496)
Supplement: Supplementary file 1 [file microorganisms-12-00496-s001.zip]

Archive with 1 entries (1 files):
- microorganisms-2859885-supplementary.xlsx
