# Supplementary material for: Comparative Analysis of Hindgut Microbiota Variation in Protaetia brevitarsis Larvae across Diverse Farms
Source: Microorganisms. 2024 Feb 29;12(3):496. doi: 10.3390/microorganisms12030496 (PMC10972331; doi:10.3390/microorganisms12030496)
Supplement: Supplementary file 1 [file microorganisms-12-00496-s001.zip › microorganisms-2859885-supplementary.xlsx]

## Sheet: Table S1
Supplementary Table S1. Data summary of hindgut samples of P. brevitarsis larvae
Sample name	Total bases (bp)	Total reads	GC(%)	Q20(%)	Raw data	Quality filter	QC remain(%)
KB1	42132174	139974	57.3	90.5	80956	70403	0.869645
KB2	48352640	160640	54.2	91.4	78281	67870	0.867005
KB3	48725278	161878	54.6	90.8	76380	65641	0.8594
KB4	48262340	160340	56.7	90.1	78833	68437	0.868126
KB5	41589170	138170	55.5	89.2	83431	72996	0.874927
TO1	47060146	156346	55.7	89.2	78926	69479	0.880306
TO2	47980002	159402	55.8	90.6	64274	54210	0.84342
TO3	45281838	150438	55.7	90.4	77562	68665	0.885292
TO4	46597810	154810	55.7	90.4	66409	57360	0.863738
TO5	44254224	147024	55.5	90.7	83297	72696	0.872733
BR1	53359474	177274	56.1	91	69987	61224	0.874791
BR2	49837774	165574	56.5	89.7	80320	70815	0.881661
BR3	38105396	126596	55.9	90.2	80939	70194	0.867246
BR4	43844262	145662	55.8	90.7	80170	69459	0.866396
BR5	43304268	143868	55.5	90.2	69085	57715	0.83542
IS1	48735512	161912	55.9	90.6	78173	65774	0.84139
IS2	47125162	156562	57.3	90	79701	69205	0.868308
IS3	45980760	152760	57.8	89.4	75219	65483	0.870565
IS4	47457466	157666	57.1	90	77405	67242	0.868704
IS5	50225462	166862	55	91	73512	64265	0.874211
JH1	47513452	157852	55.4	91	88637	77960	0.879542
JH2	38692948	128548	55.5	89.3	82787	70909	0.856523
JH3	46692324	155124	55.1	91.4	63298	54674	0.863756
JH4	39978218	132818	54.7	91	72831	63468	0.871442
JH5	50144794	166594	55.7	90.5	71934	61715	0.857939
Total	1151232894	3824694			1912347	1657859	-
Average	4.60493e+07	152988	55.84	90.372	76493.9	66314.4	0.866499

## Sheet: Table S2
Supplementary Table S2. Information on richness and diversity of samples
Sample Name	ASVs	Chao1	Shannon	Gini-Simpson	Good's Coverage
KB1	774	779	7.35477	0.977059	0.99907
KB2	758	765.632	7.14565	0.966131	0.998927
KB3	656	660.038	6.91177	0.963906	0.999249
KB4	727	734.558	7.20707	0.970608	0.99907
KB5	906	916.043	8.04386	0.989341	0.998641
TO1	1134	1148.35	8.65259	0.993336	0.998105
TO2	858	858.217	8.24915	0.990327	0.999785
TO3	1075	1087.51	8.31528	0.988634	0.998248
TO4	902	906.148	8.25184	0.989323	0.999177
TO5	1207	1222.51	8.6591	0.992138	0.997818
BR1	619	621.459	7.18211	0.978781	0.999499
BR2	926	933.269	8.45944	0.993228	0.998999
BR3	955	961.857	8.52657	0.993964	0.99882
BR4	815	823.774	7.72503	0.984839	0.998891
BR5	868	871.8	8.36095	0.992335	0.99932
IS1	857	859.155	8.00308	0.989286	0.999356
IS2	853	858.642	7.94135	0.988233	0.998999
IS3	753	760.317	7.70716	0.987109	0.999106
IS4	805	807.353	7.93501	0.989684	0.999428
IS5	803	805.942	8.02869	0.989911	0.999356
JH1	938	959.491	8.23599	0.989927	0.998212
JH2	825	830.66	8.04752	0.988858	0.999106
JH3	783	783.294	8.22838	0.990463	0.999785
JH4	868	874.458	8.28946	0.99176	0.998891
JH5	819	821.6	8.33908	0.992544	0.999499
Total	21484	21651.1	199.801	24.6617	-
Average	859.36	866.043	7.99204	0.986469	0.999014

## Sheet: Table S3
Supplementary Table S3. Taxonomy abundance ratios of phyla
Phylum	KB	TO	BR	IS	JH
Bacillota	0.563413	0.317614	0.521147	0.423418	0.516112
Bacteroidota	0.129459	0.219921	0.182011	0.207732	0.141025
Actinomycetota	0.113844	0.0774865	0.109238	0.135911	0.172433
Pseudomonadota	0.0714781	0.110032	0.0396695	0.108036	0.0434891
Thermodesulfobacteriota	0.0298773	0.093237	0.0431744	0.0340975	0.0409427
Planctomycetota	0.0175316	0.0580952	0.0265084	0.0156718	0.00618719
Deferribacterota	0.0104145	0.00630879	0.0046994	0.00547906	0.00409141
Thermomicrobiota	0.0100783	0.0103144	0.00248203	0.00195987	0.00345481
Verrucomicrobiota	0.00969922	0.00738886	0.0159651	0.0239047	0.0419584
Myxococcota	0.00749616	0.0517936	0.00270377	0.00250349	0.00411287
Chloroflexota	0.00332606	0.00842602	0.00160223	0.00146633	0.00244626
Others	0.0286331	0.0345485	0.055714	0.0405282	0.0253643

## Sheet: Table S4
Supplementary Table S4. Taxonomy abundance ratios of genera
Genus	KB	TO	BR	IS	JH
Tuberibacillus	0.207038	0.00248203	0.0720003	0.0354565	0.00293981
Bacillus	0.070255	0.00440614	0.00788956	0.0105433	0.0166661
Proteiniphilum	0.048489	0.0895962	0.0563857	0.0497908	0.0658918
Harryflintia	0.0272308	0.00349058	0.00866922	0.00722435	0.0182969
Desulfovibrio	0.0262294	0.0866493	0.0316941	0.0263438	0.0301777
Tidjanibacter	0.0261865	0.0228676	0.00932012	0.0107721	0.0092629
Nonomuraea	0.0188763	0	0.00564357	0.00693824	0.00866207
Pseudothauera	0.0183899	0.00221022	0.00150925	0.00561496	0.00022889
Streptomyces	0.0177676	0.0242409	0.0176746	0.0396052	0.012825
Weizmannia	0.0176746	0.00540753	0.00165945	0.00100855	0.00276099
Microbispora	0.0173027	0.000121598	0.0262151	0.0150138	0.00567219
Paenibacillus	0.0171811	0.00471371	0.00818283	0.00458496	0.030986
Alistipes	0.0169808	0.0197775	0.0139981	0.0123243	0.0189264
Marasmitruncus	0.0153571	0.0115733	0.0146132	0.0065949	0.00786095
Gehongia	0.0141411	0.0354351	0.0242481	0.0247988	0.0312364
Luoshenia	0.0133686	0.0413218	0.0373234	0.0301348	0.0492114
Gallalistipes	0.0113301	0.0236615	0.0177962	0.0214728	0.0284253
Thermoactinomyces	0.00968492	0.000164515	0.0695397	0.0779228	0.00429884
Massilibacteroides	0.00650907	0.00944888	0.0215514	0.0671793	0.00509281
Caldibacillus	0.00623011	6.43754e-05	0.00229606	0.00345481	0.0587533
Caenibacillus	0.00578663	0	0.020922	0.0267158	0.00223883
Dysgonomonas	0.00379099	0.00454204	0.0269447	0.00550052	0.00197418
Terrimicrobium	0.00289689	0.00105862	0.00994957	0.000450628	0.0360931
Saccharomonospora	0.00283967	1.43056e-05	0	0	0.0564715
Racemicystis	0.00242481	0.0317085	0.000207432	0	0.000586531
Legionella	0.00140911	0.0274668	0.000522156	0.000207432	0.000200279
Others	0.375	0.548	0.493	0.51	0.494

## Sheet: Table S5
Supplementary Table S5. Taxonomy abundance ratios of Pseudomonas, Bacillus and Streptomyces at the genus levels
Genus	KB	TO	BR	IS	JH
Pseudomonas	0	0	6.43754e-05	0.000143056	0
Bacillus	0.070255	0.00440614	0.00788956	0.0105433	0.0166661
Streptomyces	0.0177676	0.0242409	0.0176746	0.0396052	0.012825

## Sheet: Table S6
Supplementary Table S6. Relative abundance of microbial composition at the genus level between frive farms
Groups	total	Genus	Relative abundance (%)
			KB	TO	BR	IS	JH
KB & TO & BR & IS & JH	185	Methanomassiliicoccus	0.08869	0.19384	0.08154	0.0329	0.0093
		Methanobrevibacter	0.26322	0.06438	0.47566	0.17238	0.3791
		Desertimonas	0.00429	0.07868	0.01502	0.01717	0.00143
		Streptomyces	1.77676	2.42409	1.76746	3.96052	1.2825
		Cellulomonas	0.03576	0.0279	0.15951	0.1216	0.15808
		Agromyces	0.07224	0.22174	0.09299	0.56722	0.05722
		Microbacterium	0.0186	0.22245	0.01645	0.19241	0.1123
		Micromonospora	0.44347	0.23175	0.39269	0.26179	0.32045
		Mycolicibacter	0.09442	0.00787	0.03076	0.01717	0.28039
		Mycolicibacterium	0.17167	0.34262	0.13304	0.36479	0.80326
		Nocardioides	0.01645	0.0515	0.06652	0.103	0.01717
		Thermasporomyces	0.15736	0.00572	0.32975	0.32545	0.05865
		Amycolatopsis	0.37123	0.00429	0.13805	0.17024	0.3276
		Microbispora	1.73027	0.01216	2.62151	1.50138	0.56722
		Thermobispora	0.08369	0.01502	0.85405	0.93917	0.05651
		Thermopolyspora	0.32617	0.00572	0.46279	0.34047	0.26608
		Actinomadura	1.11584	0.0422	1.46204	1.34473	1.92411
		Raoultibacter	0.25607	0.22961	0.24248	0.1917	0.45134
		Capillimicrobium	0.22102	0.49712	0.01574	0.0236	0.10872
		Conexibacter	0.01645	0.09084	0.02074	0.00143	0.02432
		Patulibacter	0.13447	0.04721	0.0093	0.03791	0.02074
		Solirubrobacter	0.14306	0.23819	0.02432	0.0186	0.00429
		Hydrogenispora	0.00644	0.17381	0.17739	0.14735	0.29756
		Bacillus	7.0255	0.44061	0.78896	1.05433	1.66661
		Caldibacillus	0.62301	0.00644	0.22961	0.34548	5.87533
		Geobacillus	0.67952	0.00501	0.08083	0.06008	0.19098
		Lysinibacillus	0.05937	0.05508	0.01431	0.01431	0.01001
		Neobacillus	0.0236	0.02647	0.0329	0.02003	0.11945
		Weizmannia	1.76746	0.54075	0.16595	0.10085	0.2761
		Brevibacillus	0.7067	0.0236	1.28393	1.02643	0.29827
		Cohnella	0.44276	0.27538	0.19599	0.70884	0.70026
		Paenibacillus	1.71811	0.47137	0.81828	0.4585	3.0986
		Thermobacillus	0.60227	0.01574	0.89053	2.19806	0.67308
		Ureibacillus	0.14663	0.0701	0.07224	0.06938	0.56364
		Tuberibacillus	20.7038	0.2482	7.20003	3.54565	0.29398
		Lihuaxuella	0.00143	0.00143	0.01216	0.06151	0.00429
		Planifilum	0.12732	0.01144	0.16237	0.10229	0.06652
		Thermoactinomyces	0.96849	0.01645	6.95397	7.79228	0.42988
		Thermoflavimicrobium	0.02074	0.00644	0.00143	0.02575	0.00143
		Enterococcus	0.05508	0.2339	0.91127	0.66736	0.21959
		Colidextribacter	0.04721	0.01931	0.20457	0.0329	0.08655
		Evtepia	0.12947	0.14449	0.33904	0.37195	0.71528
		Flintibacter	0.02718	0.00358	0.00072	0.00501	0.00143
		Intestinimonas	1.08937	1.49565	2.13154	1.28322	1.98777
		Natranaerovirga	0.27681	0.50857	0.92987	0.40199	0.46207
		Christensenella	0.26322	0.41629	0.48854	0.41844	0.48282
		Gehongia	1.41411	3.54351	2.42481	2.47988	3.12364
		Guopingia	0.36622	1.67233	1.02285	1.12657	1.25961
		Luoshenia	1.33686	4.13218	3.73234	3.01348	4.92114
		Alkaliphilus	0.00143	0.00358	0.00644	0.00501	0.00215
		Beduini	0.00143	0.00787	0.01431	0.00787	0.00143
		Butyricicoccus	0.02074	0.00215	0.06795	0.0093	0.01717
		Clostridium	0.38339	0.67237	0.58152	0.31902	0.40485
		Geosporobacter	0.00429	0.01931	0.02575	0.01645	0.03863
		Inconstantimicrobium	0.09299	0.12875	0.10372	0.13948	0.08726
		Lutispora	0.00143	0.0093	0.01574	0.01931	0.00286
		Massilioclostridium	0.38911	0.2761	0.45492	0.32975	0.59011
		Thermotalea	0.0093	0.01001	0.01574	0.02647	0.03863
		Desulfosporosinus	0.07725	0.0608	0.06366	0.03791	0.04864
		Pelotomaculum	0.02861	0.33475	0.103	0.00572	0.02503
		Alkalibacter	0.12303	0.22245	0.07654	0.11445	0.06724
		Alkalibaculum	0.12517	0.2761	0.47852	0.50642	0.70241
		Eubacterium	0.11445	0.37409	0.25893	0.17167	0.2482
		Garciella	0.00072	0.01717	0.01144	0.00215	0.01073
		Irregularibacter	0.00358	0.10014	0.07725	0.03576	0.03219
		Aminipila	0.12804	0.12947	0.2339	0.19027	0.45993
		Anaerovorax	0.06938	0.04578	0.0422	0.08083	0.16666
		Sinanaerobacter	0.11015	0.21244	0.20314	0.23247	0.16308
		Feifania	0.17811	0.29613	0.18597	0.1638	0.17024
		Gracilibacter	0.25321	0.04292	0.10372	0.09513	0.06008
		Anaerotignum	0.29899	0.67165	1.28179	0.45063	0.54075
		Faecalicatena	0.0422	0.04721	0.11588	0.01717	0.0422
		Lachnotalea	0.0236	0.00715	0.04721	0.00501	0.0186
		Mediterraneibacter	0.03934	0.00215	0.40556	0.00644	0.02074
		Tyzzerella	0.16595	0.1731	1.07507	0.20457	0.36909
		unknown	0.31401	0.55363	0.81971	0.69525	0.92915
		Acetanaerobacterium	0.05436	0.05579	0.19313	0.03219	0.20743
		Acetivibrio	0.18597	0.16952	0.20958	0.12303	0.23461
		Anaerobacterium	0.02647	0.04363	0.06366	0.04864	0.22317
		Anaerotruncus	0.63517	0.74103	0.93845	1.68163	0.70884
		Angelakisella	0.78609	0.23604	0.11588	0.02861	0.07367
		Bittarella	0.00644	0.03505	0.03219	0.02647	0.02003
		Caproicibacter	0.00143	0.00715	0.00715	0.01001	0.01216
		Caproiciproducens	0.00215	0.01001	0.02933	0.06151	0.00215
		Congzhengia	0.00358	0.01073	0.03147	0.02861	0.11301
		Ercella	0.03076	0.01001	0.01931	0.03219	0.04792
		Ethanoligenens	0.06795	0.07582	0.08297	0.05651	0.11874
		Flavonifractor	0.01288	0.08798	0.14449	0.0279	0.06223
		Harryflintia	2.72308	0.34906	0.86692	0.72243	1.82969
		Hydrogenoanaerobacterium	0.72172	0.03505	0.13018	0.08297	0.29255
		Ligaoa	0.00501	0.01717	0.0279	0.00143	0.03362
		Marasmitruncus	1.53571	1.15733	1.46132	0.65949	0.78609
		Massiliimalia	0.01073	0.02503	0.03934	0.01431	0.03719
		Merdimmobilis	0.61085	0.04864	0.40413	0.0279	0.09656
		Monoglobus	0.06938	0.14949	0.16308	0.09942	0.18955
		Paludihabitans	0.06581	0.01574	0.04649	0.0236	0.06223
		Papillibacter	0.18526	0.20958	0.46565	0.20457	0.4728
		Petroclostridium	0.03505	0.1545	0.15164	0.18097	0.1917
		Pseudoclostridium	0.01788	0.01001	0.01502	0.01502	0.08941
		Pseudoflavonifractor	0.01931	0.01359	0.04363	0.02074	0.03863
		Ruminiclostridium	0.30829	0.2761	0.40914	0.32474	0.51643
		Ruminococcus	0.02003	0.08655	0.03004	0.01073	0.0329
		Saccharofermentans	0.01788	0.01645	0.03505	0.0236	0.01001
		Scatolibacter	0.10729	0.23533	0.28325	0.02861	0.09084
		Solibaculum	0.02432	0.12804	0.10729	0.10085	0.16094
		Sporobacter	0.24963	0.16451	0.14592	0.05937	0.28182
		Vescimonas	0.01931	0.01359	0.03004	0.02861	0.04506
		Dehalobacterium	0.50785	0.59511	0.92987	0.49354	0.9735
		Thermanaerosceptrum	0.31759	0.32688	0.32045	0.34977	0.16809
		Pelospora	0.02575	0.13018	0.03433	0.01502	0.1638
		Syntrophomonas	0.01931	0.00143	0.04006	0.02074	0.20028
		Vallitalea	0.05651	0.05722	0.08297	0.09728	0.14234
		Yeguia	0.40056	0.63374	0.41486	0.5007	0.47423
		Zhaonella	0.04721	0.10014	0.06438	0.10085	0.11087
		Natranaerobaculum	0.05293	0.06795	0.05007	0.07296	0.23604
		Natranaerobius	0.09871	0.05365	0.15665	0.12947	0.09942
		Erysipelothrix	0.03004	0.03362	0.16165	0.03791	0.12517
		Tannockella	0.04578	0.08154	0.18669	0.07654	0.07797
		Turicibacter	0.08297	0.88838	0.01502	0.10157	0.21315
		Anaerosporomusa	0.08655	0.08369	0.08297	0.09013	0.08655
		Psychrosinus	0.12446	0.24749	0.36694	0.18812	0.46636
		Sporomusa	0.16094	0.06795	0.18526	0.39054	0.30972
		Sporanaerobacter	0.02146	0.0608	0.01288	0.04721	0.01788
		Bacteroides	0.27109	0.84046	0.63875	0.90698	0.14234
		Dysgonomonas	0.3791	0.4542	2.69447	0.55005	0.19742
		Proteiniphilum	4.8489	8.95962	5.63857	4.97908	6.58918
		Paludibacter	0.08226	1.86689	0.62587	0.49855	0.00215
		Massilibacteroides	0.65091	0.94489	2.15514	6.71793	0.50928
		Alistipes	1.69808	1.97775	1.39981	1.23243	1.89264
		Gallalistipes	1.13301	2.36615	1.77962	2.14728	2.84253
		Tidjanibacter	2.61865	2.28676	0.93201	1.07721	0.92629
		Parabacteroides	0.49927	1.25961	0.68667	1.76532	0.1917
		Tannerella	0.06151	0.20242	0.25536	0.16094	0.04006
		Parapedobacter	0.27968	0.29255	0.19599	0.18883	0.73316
		Oscillochloris	0.01073	0.01931	0.01073	0.00858	0.24391
		Denitrovibrio	0.95919	0.54004	0.412	0.49998	0.40127
		Mucispirillum	0.08226	0.09084	0.04363	0.01645	0.00358
		Elusimicrobium	0.06724	0.03576	0.04935	0.07153	0.02861
		Endomicrobium	0.1402	0.00286	0.10658	0.0422	0.24606
		Victivallis	0.01359	0.0093	0.06938	0.02647	0.05937
		Acholeplasma	0.06867	0.06938	0.01645	0.11802	0.00143
		Haloplasma	0.01216	0.01431	0.04578	0.10157	0.02503
		Vulgatibacter	0.02217	0.14735	0.01717	0.09156	0.22388
		Paludisphaera	0.1824	0.02503	0.18383	0.17811	0.02503
		Roseimaritima	0.10586	0.11015	1.37835	1.05433	0.48425
		Planctomicrobium	0.03004	0.32402	0.21172	0.04506	0.0701
		Blastochloris	0.04792	0.206	0.03648	0.03934	0.02289
		Brucella	0.01502	0.01073	0.02074	2.13869	0.00572
		Hyphomicrobium	0.33833	1.09009	0.09942	0.0937	0.68667
		Chelativorans	0.02289	0.05079	0.00143	0.10801	0.28468
		Mesorhizobium	0.13447	1.1888	0.20672	0.34119	0.53646
		Nitratireductor	0.02718	0.00215	0.05508	0.2246	0.02933
		Aestuariispira	0.00787	0.01359	0.03863	0.03219	0.01645
		Aliidongia	0.19599	0.04649	0.00858	0.00286	0.15879
		Novispirillum	0.0236	0.07797	0.03791	0.01574	0.00644
		Sneathiella	0.00286	0.00572	0.00501	0.00572	0.03004
		Aurantiacibacter	0.45563	0.06581	0.17811	0.13018	0.03719
		Novosphingobium	0.02003	0.03505	0.02432	0.02217	0.0751
		Ottowia	0.04721	0.14949	0.06652	0.10229	0.08583
		Oxalobacter	0.05365	0.32831	0.11659	0.0701	0.04864
		Nitrosomonas	0.02146	0.03076	0.02217	0.01001	0.02575
		Propionivibrio	0.04149	0.03791	0.06223	0.00715	0.05007
		Azoarcus	0.00215	0.02432	0.0093	0.03219	0.02289
		Pseudothauera	1.83899	0.22102	0.15092	0.5615	0.02289
		Acidibacter	0.28468	0.2389	0.1359	0.07367	0.34977
		Thioprofundum	0.1874	0.61085	0.08869	0.00143	0.0093
		Coxiella	0.01931	0.02647	0.01288	0.02217	0.00215
		Legionella	0.14091	2.74668	0.05222	0.02074	0.02003
		Steroidobacter	0.21101	0.03791	0.02003	0.08369	0.28611
		Luteimonas	0.03934	0.1824	0.06652	0.21172	0.00215
		Pseudoxanthomonas	0.17024	0.05794	0.05508	0.87765	0.19527
		Desulfatiferula	0.13304	0.25178	0.63016	0.34119	0.54004
		Desulfosarcina	0.06652	0.09227	0.07224	0.03576	0.08226
		Desulfosediminicola	0.02432	0.0279	0.04721	0.06724	0.07582
		Desulfotalea	0.00429	0.01931	0.02289	0.04649	0.0608
		Cupidesulfovibrio	0.00644	0.00787	0.03863	0.03219	0.07296
		Desulfovibrio	2.62294	8.66493	3.16941	2.63438	3.01777
		Mailhella	0.07582	0.16165	0.13805	0.11874	0.14306
		Oleidesulfovibrio	0.03791	0.00787	0.08798	0.07296	0.04435
		Syntrophotalea	0.01645	0.04721	0.09013	0.04935	0.04721
		Sphaerobacter	1.00283	1.00283	0.2482	0.19599	0.34548
		Ereboglobus	0.26322	0.5851	0.38268	0.63159	0.47209
		Chthoniobacter	0.08941	0.03004	0.05079	0.62659	0.0751
		Terrimicrobium	0.28969	0.10586	0.99496	0.04506	3.60931
		unknown	1.86331	2.45485	3.5714	3.05282	1.53643
KB & TO & BR & IS	26	Iamia	0.01144	0.05579	0.01645	0.00429	-
		Demequina	0.03076	0.03219	0.07439	0.0093	-
		Xylanimonas	0.26537	0.1731	0.10515	0.12303	-
		Margalitia	0.24606	0.07224	0.04935	0.06867	-
		Anaeromassilibacillus	0.00143	0.14878	0.00572	0.00644	-
		Lawsonibacter	0.02575	0.03219	0.00715	0.00072	-
		Dendrosporobacter	0.00072	0.0093	0.00358	0.01073	-
		Sunxiuqinia	0.00787	0.41057	0.0937	0.08297	-
		Chitinophaga	0.07654	0.00286	0.0093	0.08512	-
		Sporocytophaga	0.10586	0.00501	0.04435	0.08226	-
		Parachlamydia	0.03863	0.0236	0.03076	0.02074	-
		Litorilinea	0.21888	0.34691	0.05079	0.01288	-
		Thermosporothrix	0.06509	0.02575	0.07582	0.12517	-
		Bythopirellula	0.30113	0.34262	0.08583	0.00358	-
		Lacipirellula	0.02575	0.60942	0.00858	0.00286	-
		Anatilimnocola	0.07296	0.26322	0.11659	0.0186	-
		Thermostilla	0.60513	0.52144	0.36765	0.08369	-
		Calycomorphotria	0.05794	0.34763	0.01073	0.14592	-
		Pseudorhodoplanes	0.11659	0.63374	0.22603	0.04077	-
		Devosia	0.21888	0.12589	0.71957	1.98634	-
		Methylocystis	0.00858	0.01431	0.01073	0.01431	-
		Rhizobium	0.07367	0.05007	0.15665	0.48639	-
		Paracoccus	0.65591	0.00787	0.01144	0.06008	-
		Roseomonas	0.00072	0.01073	0.00858	0.00215	-
		Citrobacter	0.09013	0.00429	0.05722	1.16806	-
		Phragmitibacter	0.00358	0.00215	0.02432	0.80183	-
KB & TO & BR & JH	13	Vicinamibacter	0.12517	0.13304	0.01001	-	0.00501
		Rhabdothermincola	0.03362	0.22388	0.02575	-	0.00715
		Camelliibacillus	0.00143	0.00644	0.00143	-	0.10658
		Anaerobium	0.00358	0.01931	0.0093	-	0.01001
		Ructibacterium	0.00215	0.02003	0.00715	-	0.00286
		Labilithrix	0.05007	0.04649	0.05865	-	0.11874
		Racemicystis	0.24248	3.17085	0.02074	-	0.05865
		Gemmata	0.13304	0.1731	0.00715	-	0.03934
		Pedomicrobium	0.02074	0.51	0.00429	-	0.00644
		Rhodoplanes	0.00072	0.18454	0.0093	-	0.03791
		Microvirga	0.05508	0.00072	0.2246	-	0.00286
		Sinorhizobium	0.0701	0.01073	0.10443	-	0.09084
		Geminicoccus	0.01073	0.03076	0.03719	-	0.00143
KB & TO & IS & JH	9	Actinotalea	0.00286	0.01216	-	0.01931	0.07153
		Actinocatenispora	0.17739	0.00644	-	0.01431	0.02432
		Plantactinospora	0.20672	0.103	-	0.00358	0.12804
		Robertmurraya	0.01144	0.00286	-	0.00501	0.00286
		Siminovitchia	0.00143	0.00501	-	0.00143	0.33046
		Adhaeribacter	0.10872	0.00787	-	0.00143	0.00143
		Bradyrhizobium	0.1123	0.01216	-	0.00644	0.05651
		Inquilinus	0.00215	0.00715	-	0.02146	0.03362
		Sphingomonas	0.0937	0.0515	-	0.21602	0.01073
KB & BR & IS & JH	19	Leucobacter	0.00644	-	0.02503	0.06867	0.01216
		Glutamicibacter	0.01431	-	0.03719	0.07224	0.01931
		Thermobifida	0.00858	-	0.00072	0.00072	0.49068
		Nonomuraea	1.88763	-	0.56436	0.69382	0.86621
		Aeribacillus	0.16094	-	0.02074	0.07725	0.06151
		Heyndrickxia	0.10801	-	0.0093	0.01431	0.05937
		Fontibacillus	0.01288	-	0.03576	0.04578	0.05007
		Caenibacillus	0.57866	-	2.0922	2.67158	0.22388
		Absiella	0.01431	-	0.01788	0.01502	0.01073
		Breznakia	0.00501	-	0.01717	0.01431	0.00572
		Parafilimonas	0.04292	-	0.00429	0.0329	0.01359
		Sulfurospirillum	0.00143	-	0.01788	0.07654	0.01931
		Vampirovibrio	0.01144	-	0.0279	0.0093	0.0186
		Chelatococcus	0.0093	-	0.00358	0.08941	0.18883
		Paradevosia	0.11087	-	0.04006	0.04578	0.01931
		Neoroseomonas	0.00143	-	0.05079	0.00358	0.00143
		Siccirubricoccus	0.04506	-	0.05079	0.05651	0.1638
		Xylophilus	0.01216	-	0.00572	0.02289	0.00715
		Fucophilus	0.32045	-	0.12374	0.06867	0.03791
TO & BR & IS & JH	10	Desulfoscipio	-	0.00286	0.1359	0.00715	0.0329
		Fumia	-	0.00644	0.01073	0.00501	0.07224
		Porphyromonas	-	0.06724	0.26537	0.11087	0.00072
		Pseudobdellovibrio	-	0.00143	0.00072	0.00858	0.00358
		Spiroplasma	-	0.00286	0.01001	0.01216	0.00143
		Shinella	-	0.00143	0.03004	0.11301	0.00143
		Azospirillum	-	0.03934	0.04864	0.04506	0.06938
		Kiloniella	-	0.00572	0.03076	0.04006	0.0093
		Elstera	-	0.00501	0.00572	0.00572	0.00501
		Desulfomicrobium	-	0.00072	0.01788	0.01001	0.00858
KB & TO & BR	25	Paludibaculum	0.04292	0.00358	0.01144	-	-
		Ilumatobacter	0.00286	0.61586	0.00572	-	-
		Pseudonocardia	0.14306	0.08154	0.00644	-	-
		Croceifilum	0.01144	0.02432	0.08583	-	-
		Hominibacterium	0.00501	0.00358	0.02575	-	-
		Enterocloster	0.00358	0.01073	0.2246	-	-
		Pseudobacteroides	0.01001	0.00143	0.01717	-	-
		Acetoanaerobium	0.00215	0.00358	0.00215	-	-
		Candidatus Protochlamydia	0.07654	0.00501	0.12947	-	-
		Neochlamydia	0.0608	0.02575	0.21101	-	-
		Simkania	0.12875	0.00358	0.00215	-	-
		Roseiflexus	0.01788	0.07153	0.00644	-	-
		Gemmatimonas	0.02933	0.00215	0.0186	-	-
		Sandaracinus	0.15021	1.42556	0.0422	-	-
		Tepidisphaera	0.00358	0.07367	0.00215	-	-
		Fimbriiglobus	0.0186	0.04006	0.01144	-	-
		Zavarzinella	0.00787	0.00143	0.03004	-	-
		Singulisphaera	0.03004	0.05937	0.01359	-	-
		Tautonia	0.03219	0.05436	0.08726	-	-
		Botrimarina	0.00858	0.02289	0.03362	-	-
		Aureliella	0.00215	0.00215	0.00715	-	-
		Aquibium	0.02217	0.00572	0.00715	-	-
		Reyranella	0.01431	0.04006	0.00501	-	-
		Noviherbaspirillum	0.00501	0.00143	0.02718	-	-
		Thiohalobacter	0.00215	0.01288	0.00143	-	-
KB & TO & IS	10	Nocardia	0.02074	0.01359	-	0.00715	-
		Alkalihalobacterium	0.07153	1.75101	-	0.0093	-
		Anoxybacillus	0.00572	0.00143	-	0.00072	-
		Anaerofustis	0.00286	0.01144	-	0.00286	-
		Anaeroplasma	0.1917	0.03505	-	0.01001	-
		Chondromyces	0.23533	0.11158	-	0.15879	-
		Lignipirellula	0.01502	0.08369	-	0.0279	-
		Paeniroseomonas	0.0186	0.01288	-	0.0093	-
		Bordetella	0.00143	0.00644	-	0.14878	-
		Oxalicibacterium	0.01001	0.00644	-	0.00787	-
KB & TO & JH	14	Mycobacterium	0.04149	0.00143	-	-	0.06724
		Saccharomonospora	0.28397	0.00143	-	-	5.64715
		Metabacillus	0.00501	0.04721	-	-	0.0844
		Marinicrinis	0.02718	0.0093	-	-	0.02432
		Thermoclostridium	0.00429	0.00572	-	-	0.00215
		Tepidiforma	0.00143	0.17882	-	-	0.00072
		Truepera	0.00358	0.21172	-	-	0.00072
		Longimicrobium	0.01144	0.20314	-	-	0.03505
		Haliangium	0.01645	0.02432	-	-	0.00501
		Corallococcus	0.00215	0.00572	-	-	0.00358
		Methylothermalis	0.02074	0.04935	-	-	0.00072
		Pseudolabrys	0.00358	0.01645	-	-	0.01216
		Desertibacter	0.00215	0.00143	-	-	0.00215
		Povalibacter	0.03576	0.16451	-	-	0.03791
KB & BR & IS	9	Aquihabitans	0.01288	-	0.00143	0.00286	-
		Acrocarpospora	0.36479	-	0.95991	1.128	-
		Fimbriimonas	0.00715	-	0.02289	0.04935	-
		Shimazuella	0.04077	-	0.02575	0.00072	-
		Lachnospira	0.00358	-	0.00358	0.00286	-
		Camelimonas	0.00286	-	0.00072	0.17238	-
		Dongia	0.03648	-	0.00429	0.00858	-
		Caldimonas	0.11373	-	0.01073	0.00286	-
		Xanthomonas	0.00644	-	0.00644	0.02718	-
KB & BR & JH	8	Actinopolymorpha	0.24677	-	0.0093	-	0.00787
		Sphaerisporangium	0.10872	-	0.02289	-	0.33833
		Ammoniphilus	0.02718	-	0.02503	-	0.04149
		Syntrophobotulus	0.0236	-	0.01431	-	0.00358
		Kineothrix	0.0236	-	0.21244	-	0.00143
		Parasporobacterium	0.03433	-	0.00215	-	0.00215
		Roseisolibacter	0.02432	-	0.00572	-	0.00215
		Castellaniella	0.02146	-	0.01288	-	0.01216
KB & IS & JH	2	Saccharopolyspora	0.15379	-	-	0.04506	0.06581
		Rhodopseudomonas	0.00787	-	-	0.00429	0.00787
TO & BR & IS	10	Sedimentibacter	-	0.03362	0.06652	0.00143	-
		Mangroviflexus	-	0.01431	0.02718	0.01073	-
		Peredibacter	-	0.00358	0.00572	0.01717	-
		Bdellovibrio	-	0.00215	0.00644	0.14306	-
		Pirellula	-	0.21458	0.00501	0.00644	-
		Bosea	-	0.00429	0.01502	0.00429	-
		Neorhizobium	-	0.00787	0.00215	0.00143	-
		Haematospirillum	-	0.00501	0.00286	0.00072	-
		Lacibacterium	-	0.12374	0.00858	0.00358	-
		Luteolibacter	-	0.00215	0.01359	0.18025	-
TO & BR & JH	4	Tumebacillus	-	0.01216	0.51429	-	0.00286
		Terrisporobacter	-	0.02217	0.00572	-	0.00644
		Saezia	-	0.00215	0.00215	-	0.0186
		Desulfonatronum	-	0.04006	0.00286	-	0.00143
TO & IS & JH	4	Luteimicrobium	-	0.00429	-	0.02933	0.77751
		Mycetocola	-	0.01216	-	0.00286	0.00143
		Pelagibacterium	-	0.01502	-	0.02861	0.00644
		Methylosinus	-	0.05365	-	0.01001	0.00358
BR & IS & JH	9	Leifsonia	-	-	0.01502	0.05937	0.02503
		Calidifontibacillus	-	-	0.00143	0.00358	0.00501
		Lactococcus	-	-	0.14949	0.35049	0.07868
		Hespellia	-	-	0.00358	0.00143	0.13948
		Ruthenibacterium	-	-	0.05365	0.05222	0.02861
		Macellibacteroides	-	-	0.10515	0.0093	0.02003
		Limisalsivibrio	-	-	0.01431	0.03147	0.00429
		Hypericibacter	-	-	0.02933	0.01001	0.00286
		Jinshanibacter	-	-	0.00215	0.00286	0.04006
KB & TO	28	Luteitalea	0.00286	0.07439	-	-	-
		Phytoactinopolyspora	0.00572	0.00286	-	-	-
		Baekduia	0.00429	0.14592	-	-	-
		Miltoncostaea	0.00429	0.00429	-	-	-
		Peribacillus	0.0093	0.11445	-	-	-
		Aneurinibacillus	0.01288	0.00143	-	-	-
		Pullulanibacillus	0.11015	0.6974	-	-	-
		Bianquea	0.01931	0.06008	-	-	-
		Caldicoprobacter	0.00429	0.01001	-	-	-
		Desulfitobacterium	0.00715	0.00358	-	-	-
		Rhabdanaerobium	0.00072	0.00215	-	-	-
		Tepidimicrobium	0.00072	0.00072	-	-	-
		Aggregatilinea	0.00358	0.15951	-	-	-
		Thermomarinilinea	0.00358	0.03505	-	-	-
		Phaselicystis	0.02074	0.22102	-	-	-
		Sorangium	0.00858	0.00143	-	-	-
		Pirellulimonas	0.04006	0.27824	-	-	-
		Posidoniimonas	0.03219	0.03076	-	-	-
		Maioricimonas	0.00572	0.0794	-	-	-
		Terrihabitans	0.00787	0.1309	-	-	-
		Bauldia	0.08655	0.11659	-	-	-
		Lautropia	0.00215	0.00358	-	-	-
		Acidihalobacter	0.00143	0.03791	-	-	-
		Thioalkalivibrio	0.00286	0.0422	-	-	-
		Aquicella	0.01645	0.00501	-	-	-
		Roseithermus	0.03934	0.0093	-	-	-
		Thermomicrobium	0.00501	0.01144	-	-	-
		Roseimicrobium	0.00215	0.01359	-	-	-
KB & BR	12	Geodermatophilus	0.03576	-	0.00358	-	-
		Actinacidiphila	0.01645	-	0.00143	-	-
		Vulcanibacillus	0.00143	-	0.00215	-	-
		Anaerocolumna	0.07296	-	0.00143	-	-
		Anaerotaenia	0.01144	-	0.01788	-	-
		Lachnoclostridium	0.03719	-	0.03863	-	-
		Oligoflexus	0.00787	-	0.00215	-	-
		Gloeobacter	0.01502	-	0.01931	-	-
		Thalassoglobus	0.01288	-	0.00358	-	-
		Rickettsia	0.00215	-	0.01001	-	-
		Lacisediminimonas	0.14091	-	0.00572	-	-
		Thiothrix	0.00143	-	0.00143	-	-
KB & IS	9	Abditibacterium	0.00143	-	-	0.01502	-
		Mumia	0.00644	-	-	0.0186	-
		Planomonospora	0.00072	-	-	0.00215	-
		Alteribacter	0.00715	-	-	0.00143	-
		Seinonella	0.01931	-	-	0.00787	-
		Schlesneria	0.00429	-	-	0.00072	-
		Kaistia	0.01359	-	-	0.00715	-
		Alteraurantiacibacter	0.03147	-	-	0.13948	-
		Aromatoleum	0.0329	-	-	0.01144	-
KB & JH	11	Halopolyspora	0.01574	-	-	-	0.01717
		Kineococcus	0.00429	-	-	-	0.00143
		Thermocrispum	0.00429	-	-	-	0.01073
		Sphaerimonospora	0.00143	-	-	-	0.18383
		Caldalkalibacillus	0.01288	-	-	-	0.08154
		Ornithinibacillus	0.00286	-	-	-	0.07081
		Pueribacillus	0.00501	-	-	-	0.26823
		Salicibibacter	0.00358	-	-	-	0.07153
		Petrocella	0.01431	-	-	-	0.03719
		Ciceribacter	0.00429	-	-	-	0.00143
		Sphingobium	0.00572	-	-	-	0.01931
TO & BR	17	Microcella	-	0.01359	0.00072	-	-
		Cytobacillus	-	0.0093	0.00072	-	-
		Niallia	-	0.05579	0.04435	-	-
		Hydrogeniiclostridium	-	0.00143	0.00215	-	-
		Thomasclavelia	-	0.00072	0.00429	-	-
		Chryseosolibacter	-	0.00286	0.00143	-	-
		Chryseolinea	-	0.0093	0.00143	-	-
		Caldilinea	-	0.00358	0.01431	-	-
		Fusobacterium	-	0.02861	0.10372	-	-
		Sebaldella	-	0.00143	0.0236	-	-
		Urbifossiella	-	0.10085	0.08154	-	-
		Amorphus	-	0.01216	0.02575	-	-
		Methylocapsa	-	0.22245	0.00215	-	-
		Zhengella	-	0.00501	0.00501	-	-
		Pleomorphomonas	-	0.00215	0.01073	-	-
		Amaricoccus	-	0.00572	0.07582	-	-
		Marispirillum	-	0.00644	0.00215	-	-
TO & IS	9	Cellulosimicrobium	-	0.25536	-	0.38268	-
		Promicromonospora	-	0.02718	-	0.02503	-
		Parageobacillus	-	0.00286	-	0.01001	-
		Fulvivirga	-	0.00286	-	0.00143	-
		Olivibacter	-	0.00143	-	0.03505	-
		Phenylobacterium	-	0.00286	-	0.02503	-
		Vineibacter	-	0.00572	-	0.00501	-
		Thermovirga	-	0.00644	-	0.00215	-
		Geobacter	-	0.00072	-	0.00143	-
TO & JH	11	Actinomarinicola	-	0.81542	-	-	0.00286
		Glycomyces	-	0.00215	-	-	0.00286
		Rhodococcus	-	0.05007	-	-	0.01073
		Alicyclobacillus	-	1.12943	-	-	0.32045
		Novibacillus	-	0.00143	-	-	1.76746
		Caldinitratiruptor	-	0.00143	-	-	0.00143
		Symbiobacterium	-	0.00572	-	-	0.00572
		Limnochorda	-	0.0236	-	-	0.24534
		Paracholeplasma	-	0.00215	-	-	0.00072
		Filomicrobium	-	0.04506	-	-	0.36193
		Ancylobacter	-	0.02217	-	-	0.01645
BR & IS	13	Yinghuangia	-	-	0.00572	0.00358	-
		Pseudarthrobacter	-	-	0.02861	0.0422	-
		Corynebacterium	-	-	0.05937	0.09442	-
		Laceyella	-	-	0.00858	0.00429	-
		Intestinibacillus	-	-	0.00644	0.01216	-
		Geofilum	-	-	0.0751	0.0422	-
		Sphingobacterium	-	-	0.55792	0.02575	-
		Klebsiella	-	-	0.00501	0.04864	-
		Rahnella	-	-	0.0279	0.00644	-
		Gilliamella	-	-	0.01144	0.02647	-
		Pseudomonas	-	-	0.00644	0.01431	-
		Coraliomargarita	-	-	0.00215	0.00787	-
		Verrucomicrobium	-	-	0.00429	0.02861	-
BR & JH	7	Aeromicrobium	-	-	0.00644	-	0.01001
		Aestuariimicrobium	-	-	0.00358	-	0.00286
		Desnuesiella	-	-	0.00143	-	0.00143
		Mageeibacillus	-	-	0.00215	-	0.00072
		Abyssivirga	-	-	0.00715	-	0.02575
		Culicoidibacter	-	-	0.01073	-	0.00143
		Caldovatus	-	-	0.00215	-	0.0186
IS & JH	11	Pengzhenrongella	-	-	-	0.00072	0.00215
		Brevibacterium	-	-	-	0.01288	0.07654
		Xylanimicrobium	-	-	-	0.13948	0.24033
		Gordonia	-	-	-	0.00429	0.2947
		Microlunatus	-	-	-	0.00644	0.00858
		Compostibacillus	-	-	-	0.00143	0.25679
		Oceanirhabdus	-	-	-	0.00072	0.00143
		Agathobaculum	-	-	-	0.00143	0.00858
		Tianweitania	-	-	-	0.13662	0.01502
		Saliniramus	-	-	-	0.01717	0.01216
		Cronobacter	-	-	-	0.00143	0.00143
KB	48	Serinibacter	0.00358	-	-	-	-
		Tetrasphaera	0.00215	-	-	-	-
		Curtobacterium	0.00072	-	-	-	-
		Salinibacterium	0.03433	-	-	-	-
		Phytohabitans	0.02861	-	-	-	-
		Parviterribacter	0.00215	-	-	-	-
		Ectobacillus	0.00072	-	-	-	-
		Lentibacillus	0.00143	-	-	-	-
		Mesobacillus	0.00143	-	-	-	-
		Hungatella	0.00572	-	-	-	-
		Wukongibacter	0.00215	-	-	-	-
		Thermaerobacter	0.00143	-	-	-	-
		Baileyella	0.00215	-	-	-	-
		Caecibacterium	0.00072	-	-	-	-
		Herbinix	0.00644	-	-	-	-
		Lachnoanaerobaculum	0.00143	-	-	-	-
		Waltera	0.17524	-	-	-	-
		Ruminococcoides	0.00143	-	-	-	-
		Thermanaeromonas	0.00215	-	-	-	-
		Gelria	0.00429	-	-	-	-
		Dethiosulfatibacter	0.03934	-	-	-	-
		Mucinivorans	0.0751	-	-	-	-
		Flectobacillus	0.00644	-	-	-	-
		Fluviispira	0.00143	-	-	-	-
		Kallotenue	0.00715	-	-	-	-
		Dehalogenimonas	0.00429	-	-	-	-
		Kofleria	0.00143	-	-	-	-
		Tundrisphaera	0.02575	-	-	-	-
		Nitrobacter	0.02003	-	-	-	-
		Corticibacterium	0.00572	-	-	-	-
		Agrobacterium	0.03147	-	-	-	-
		Azorhizobium	0.01216	-	-	-	-
		Kordiimonas	0.00143	-	-	-	-
		Phaeovulum	0.00358	-	-	-	-
		Pseudogemmobacter	0.00143	-	-	-	-
		Sinirhodobacter	0.02074	-	-	-	-
		Neokomagataea	0.00143	-	-	-	-
		Orientia	0.07153	-	-	-	-
		Comamonas	0.00286	-	-	-	-
		Nitrosospira	0.00501	-	-	-	-
		Dechloromonas	0.00286	-	-	-	-
		Cognatazoarcus	0.00143	-	-	-	-
		Ectothiorhodosinus	0.00143	-	-	-	-
		Thioalbus	0.02647	-	-	-	-
		Serratia	0.20242	-	-	-	-
		Stutzerimonas	0.00143	-	-	-	-
		Thermomonas	0.00143	-	-	-	-
		Cephaloticoccus	0.00143	-	-	-	-
TO	129	Microvenator	-	0.02003	-	-	-
		Stenotrophobacter	-	0.00715	-	-	-
		Occallatibacter	-	0.00286	-	-	-
		Aciditerrimonas	-	0.01359	-	-	-
		Blastococcus	-	0.0186	-	-	-
		Jiangella	-	0.09084	-	-	-
		Embleya	-	0.02146	-	-	-
		Ornithinicoccus	-	0.11301	-	-	-
		Huakuichenia	-	0.00143	-	-	-
		Ornithinimicrobium	-	0.00215	-	-	-
		Serinicoccus	-	0.00143	-	-	-
		Myceligenerans	-	0.00143	-	-	-
		Tomitella	-	0.00072	-	-	-
		Propioniferax	-	0.00572	-	-	-
		Haloechinothrix	-	0.00215	-	-	-
		Kibdelosporangium	-	0.00143	-	-	-
		Nocardiopsis	-	0.00429	-	-	-
		Herbidospora	-	0.00572	-	-	-
		Olegusella	-	0.00286	-	-	-
		Egicoccus	-	0.00143	-	-	-
		Euzebya	-	0.00501	-	-	-
		Gaiella	-	0.00501	-	-	-
		Capillibacterium	-	0.00644	-	-	-
		Kyrpidia	-	0.00358	-	-	-
		Anaerobacillus	-	0.00358	-	-	-
		Halalkalibacterium (ex Joshi et al. 2022)	-	0.00143	-	-	-
		Priestia	-	0.0093	-	-	-
		Psychrobacillus	-	0.00143	-	-	-
		Radiobacillus	-	0.00143	-	-	-
		Rossellomorea	-	0.00143	-	-	-
		Jeotgalibacillus	-	0.00143	-	-	-
		Metalysinibacillus	-	0.00072	-	-	-
		Rummeliibacillus	-	0.00858	-	-	-
		Tetragenococcus	-	0.00072	-	-	-
		Crassaminicella	-	0.00429	-	-	-
		Falcatimonas	-	0.00286	-	-	-
		Haloimpatiens	-	0.00143	-	-	-
		Oxobacter	-	0.00072	-	-	-
		Proteiniclasticum	-	0.00143	-	-	-
		Defluviitalea	-	0.00286	-	-	-
		Desulfotruncus	-	0.00358	-	-	-
		Cryptanaerobacter	-	0.00143	-	-	-
		Desulfotomaculum	-	0.00072	-	-	-
		Heliomicrobium	-	0.00501	-	-	-
		Mobilitalea	-	0.0093	-	-	-
		Desulfofundulus	-	0.00143	-	-	-
		Desulforamulus	-	0.00358	-	-	-
		Desulfovectis	-	0.00143	-	-	-
		Phosphitispora	-	0.00072	-	-	-
		Romboutsia	-	0.00358	-	-	-
		Anoxybacter	-	0.00501	-	-	-
		Halocella	-	0.00143	-	-	-
		Mahella	-	0.00215	-	-	-
		Biomaibacter	-	0.00286	-	-	-
		Desulfuribacillus	-	0.00429	-	-	-
		Tissierella	-	0.00358	-	-	-
		Agriterribacter	-	0.01001	-	-	-
		Rurimicrobium	-	0.00358	-	-	-
		Avrilella	-	0.00143	-	-	-
		Flavobacterium	-	0.00143	-	-	-
		Nitrosophilus	-	0.00143	-	-	-
		Chlamydia	-	0.02146	-	-	-
		Estrella	-	0.05865	-	-	-
		Waddlia	-	0.14806	-	-	-
		Bellilinea	-	0.00215	-	-	-
		Nannocystis	-	0.00358	-	-	-
		Polyangium	-	0.00787	-	-	-
		Enhygromyxa	-	0.00215	-	-	-
		Melittangium	-	0.01144	-	-	-
		Nitrospira	-	0.04935	-	-	-
		Thermodesulfovibrio	-	0.00572	-	-	-
		Algisphaera	-	0.02432	-	-	-
		Mucisphaera	-	0.01502	-	-	-
		Phycisphaera	-	0.00358	-	-	-
		Limnoglobus	-	0.04435	-	-	-
		Adhaeretor	-	1.34115	-	-	-
		Aeoliella	-	0.08369	-	-	-
		Pseudobythopirellula	-	0.00215	-	-	-
		Blastopirellula	-	0.19599	-	-	-
		Bremerella	-	0.00644	-	-	-
		Mariniblastus	-	0.01502	-	-	-
		Rosistilla	-	0.00787	-	-	-
		Thermogutta	-	0.00143	-	-	-
		Alienimonas	-	0.00215	-	-	-
		Crateriforma	-	0.00286	-	-	-
		Rubinisphaera	-	0.21244	-	-	-
		Symmachiella	-	0.09299	-	-	-
		Thermopetrobacter	-	0.00358	-	-	-
		Terricaulis	-	0.00143	-	-	-
		Flaviflagellibacter	-	0.00429	-	-	-
		Nordella	-	0.00215	-	-	-
		Methylocella	-	0.01216	-	-	-
		Pseudochrobactrum	-	0.00072	-	-	-
		Methyloceanibacter	-	0.28754	-	-	-
		Methyloligella	-	0.00143	-	-	-
		Rhodomicrobium	-	0.00072	-	-	-
		Variibacter	-	0.00143	-	-	-
		Oharaeibacter	-	0.00358	-	-	-
		Propylenella	-	0.00858	-	-	-
		Gellertiella	-	0.00143	-	-	-
		Asprobacter	-	0.07367	-	-	-
		Marinicauda	-	0.01931	-	-	-
		Minwuia	-	0.00572	-	-	-
		Frigidibacter	-	0.01717	-	-	-
		Oceanicella	-	0.00715	-	-	-
		Rhodovulum	-	0.00072	-	-	-
		Marivita	-	0.0236	-	-	-
		Saccharibacter	-	0.00501	-	-	-
		Arenibaculum	-	0.00215	-	-	-
		Arboricoccus	-	0.01717	-	-	-
		Oleiliquidispirillum	-	0.06795	-	-	-
		Stella	-	0.00143	-	-	-
		Lyticum	-	0.00358	-	-	-
		Blastomonas	-	0.00143	-	-	-
		Tepidimonas	-	0.00143	-	-	-
		Methyloversatilis	-	0.00429	-	-	-
		Sulfuritalea	-	0.00787	-	-	-
		Annwoodia	-	0.00143	-	-	-
		Porticoccus	-	0.00215	-	-	-
		Spongiibacter	-	0.00143	-	-	-
		Thiohalocapsa	-	0.00429	-	-	-
		Halorhodospira	-	0.00143	-	-	-
		Inmirania	-	0.00143	-	-	-
		Thiogranum	-	0.00715	-	-	-
		Granulosicoccus	-	0.00072	-	-	-
		Methylocaldum	-	0.00572	-	-	-
		Marinobacter	-	0.00143	-	-	-
		Fundidesulfovibrio	-	0.00143	-	-	-
		Nitrolancea	-	0.01717	-	-	-
BR	51	Timonella	-	-	0.00286	-	-
		Janibacter	-	-	0.00787	-	-
		Phycicoccus	-	-	0.00501	-	-
		Gryllotalpicola	-	-	0.00286	-	-
		Protaetiibacter	-	-	0.06294	-	-
		Dactylosporangium	-	-	0.00143	-	-
		Propionicimonas	-	-	0.00501	-	-
		Allosaccharopolyspora	-	-	0.00143	-	-
		Pradoshia	-	-	0.00572	-	-
		Dehalobacter	-	-	0.00215	-	-
		Fusibacter	-	-	0.00358	-	-
		Mobilibacterium	-	-	0.00143	-	-
		Blautia	-	-	0.00143	-	-
		Dorea	-	-	0.00072	-	-
		Hominisplanchenecus	-	-	0.08083	-	-
		Konateibacter	-	-	0.01359	-	-
		Lacrimispora	-	-	0.0329	-	-
		Fournierella	-	-	0.00072	-	-
		Anaerorhabdus	-	-	0.00072	-	-
		Succinispira	-	-	0.00072	-	-
		Urmitella	-	-	0.00072	-	-
		Marinilabilia	-	-	0.00143	-	-
		Sediminibacterium	-	-	0.00143	-	-
		Solitalea	-	-	0.01073	-	-
		Halobacteriovorax	-	-	0.00215	-	-
		Ktedonobacter	-	-	0.00215	-	-
		Chitinispirillum	-	-	0.00215	-	-
		Byssovorax	-	-	0.06294	-	-
		Anaeromyxobacter	-	-	0.00644	-	-
		Vitiosangium	-	-	0.06008	-	-
		Pyxidicoccus	-	-	0.00215	-	-
		Caulifigura	-	-	0.00215	-	-
		Planctopirus	-	-	0.00286	-	-
		Pseudochelatococcus	-	-	0.02933	-	-
		Afipia	-	-	0.01144	-	-
		Ensifer	-	-	0.01717	-	-
		Mycoplana	-	-	0.0236	-	-
		Aquabacter	-	-	0.01144	-	-
		Starkeya	-	-	0.02575	-	-
		Falsiroseomonas	-	-	0.01359	-	-
		Roseococcus	-	-	0.01431	-	-
		Oceanibaculum	-	-	0.00072	-	-
		Anaplasma	-	-	0.00215	-	-
		Trinickia	-	-	0.0093	-	-
		Ramlibacter	-	-	0.01001	-	-
		Herbaspirillum	-	-	0.00501	-	-
		Methylovorus	-	-	0.00143	-	-
		Leminorella	-	-	0.04864	-	-
		Atlantibacter	-	-	0.00143	-	-
		Xenorhabdus	-	-	0.00215	-	-
		Halopseudomonas	-	-	0.00215	-	-
IS	42	Cumulibacter	-	-	-	0.01288	-
		Brachybacterium	-	-	-	0.00501	-
		Flavimobilis	-	-	-	0.01645	-
		Cryobacterium	-	-	-	0.00143	-
		Arthrobacter	-	-	-	0.01073	-
		Zhihengliuella	-	-	-	0.01717	-
		Krasilnikoviella	-	-	-	0.00572	-
		Auraticoccus	-	-	-	0.00501	-
		Negativibacillus	-	-	-	0.00215	-
		Cellulosilyticum	-	-	-	0.00358	-
		Caloramator	-	-	-	0.00215	-
		Fastidiosipila	-	-	-	0.00215	-
		Oscillibacter	-	-	-	0.00143	-
		Desulfitispora	-	-	-	0.00143	-
		Selenomonas	-	-	-	0.00143	-
		Flavihumibacter	-	-	-	0.00143	-
		Myroides	-	-	-	0.00215	-
		Robertkochia	-	-	-	0.01001	-
		Moheibacter	-	-	-	0.00143	-
		Mucilaginibacter	-	-	-	0.00644	-
		Pseudopedobacter	-	-	-	0.00715	-
		Asticcacaulis	-	-	-	0.00143	-
		Brevundimonas	-	-	-	0.00358	-
		Emcibacter	-	-	-	0.00215	-
		Beijerinckia	-	-	-	0.01073	-
		Rhodoligotrophos	-	-	-	0.00644	-
		Aquamicrobium	-	-	-	0.0279	-
		Fretibacter	-	-	-	0.00215	-
		Acidibrevibacterium	-	-	-	0.00358	-
		Belnapia	-	-	-	0.00358	-
		Sphingomicrobium	-	-	-	0.00143	-
		Sphingopyxis	-	-	-	0.00858	-
		Tardibacter	-	-	-	0.00072	-
		Pusillimonas	-	-	-	0.03505	-
		Pelomonas	-	-	-	0.00215	-
		Thauera	-	-	-	0.00429	-
		Buttiauxella	-	-	-	0.03719	-
		Enterobacter	-	-	-	0.09513	-
		Raoultella	-	-	-	0.01288	-
		Salmonella	-	-	-	0.00143	-
		Acinetobacter	-	-	-	0.00429	-
		Stenotrophomonas	-	-	-	0.00429	-
JH	57	Scrofimicrobium	-	-	-	-	0.00072
		Antricoccus	-	-	-	-	0.00215
		Stackebrandtia	-	-	-	-	0.0236
		Jatrophihabitans	-	-	-	-	0.00215
		Wenjunlia	-	-	-	-	0.15307
		Georgenia	-	-	-	-	0.03362
		Humibacter	-	-	-	-	0.0093
		Actinoplanes	-	-	-	-	0.34405
		Hamadaea	-	-	-	-	0.00215
		Krasilnikovia	-	-	-	-	0.00358
		Natronosporangium	-	-	-	-	0.28325
		Rugosimonospora	-	-	-	-	0.04077
		Fodinicola	-	-	-	-	0.00072
		Nakamurella	-	-	-	-	0.01001
		Murinocardiopsis	-	-	-	-	0.00143
		Actinoallomurus	-	-	-	-	0.07439
		Eggerthella	-	-	-	-	0.00143
		unknown	-	-	-	-	0.00286
		Alkalicoccus	-	-	-	-	0.01073
		Cerasibacillus	-	-	-	-	0.17739
		Falsibacillus	-	-	-	-	0.93273
		Lederbergia	-	-	-	-	0.19527
		Numidum	-	-	-	-	0.05436
		Oceanobacillus	-	-	-	-	0.66807
		Pseudalkalibacillus	-	-	-	-	0.02861
		Pseudogracilibacillus	-	-	-	-	0.05508
		Sinibacillus	-	-	-	-	0.28754
		Tepidibacillus	-	-	-	-	0.01144
		Virgibacillus	-	-	-	-	0.00072
		Ammoniibacillus	-	-	-	-	0.10515
		Oxalophagus	-	-	-	-	0.04077
		Sporosarcina	-	-	-	-	0.00143
		Staphylococcus	-	-	-	-	0.00572
		Kroppenstedtia	-	-	-	-	0.27038
		Pediococcus	-	-	-	-	0.00286
		Fonticella	-	-	-	-	0.00143
		Marinisporobacter	-	-	-	-	0.00143
		Tindallia	-	-	-	-	0.0093
		Bariatricus	-	-	-	-	0.00143
		Suipraeoptans	-	-	-	-	0.00143
		Zhenhengia	-	-	-	-	0.00501
		Proteinivorax	-	-	-	-	0.00286
		Moorella	-	-	-	-	0.08512
		Holdemania	-	-	-	-	0.01288
		Caloranaerobacter	-	-	-	-	0.03863
		Sporosalibacterium	-	-	-	-	0.01359
		Myxococcus	-	-	-	-	0.00143
		Caulobacter	-	-	-	-	0.00072
		Aestuariivirga	-	-	-	-	0.00215
		Maritalea	-	-	-	-	0.00143
		Methylopila	-	-	-	-	0.01144
		Rhodovastum	-	-	-	-	0.00215
		Formosimonas	-	-	-	-	0.00072
		Alkalispirillum	-	-	-	-	0.02217
		Kosakonia	-	-	-	-	0.00072
		Dethiosulfovibrio	-	-	-	-	0.00286
		Lacunisphaera	-	-	-	-	0.00143
